# Supplementary material for: Long-Term Crop Rotation Revealed the Relationship Between Soil Organic Carbon Physical Fraction and Bacterial Community at Aggregate Scales
Source: Microorganisms. 2025 Feb 24;13(3):496. doi: 10.3390/microorganisms13030496 (PMC11944754; doi:10.3390/microorganisms13030496)
Supplement: Supplementary file 1 [file microorganisms-13-00496-s001.zip]

Archive with 1 entries (1 files):
- microorganisms-3450629-supplementary.pdf
